# Supplementary material for: Genome-wide association study to identify candidate loci and genes for Mn toxicity tolerance in rice
Source: PLoS One. 2018 Feb 9;13(2):e0192116. doi: 10.1371/journal.pone.0192116 (PMC5806864; doi:10.1371/journal.pone.0192116)
Supplement: S2 File — Table A–Table C. (XLSX) [file pone.0192116.s002.xlsx]

## Sheet: S1
Table A. Phenotypic values for seven traits. Relative values are provided for relative root dry weight (RRDW), relative shoot dry weight (RSDW), relative root length (RRL), relative tiller number (RTN) and relative shoot length (RSL). Absolute values are indicated for shoot Mn concentration (SMC) and leaf damage index (LDI)
NSFTV.ID	IRGC ID	Accession.Name	Country.of.origin	Latitude	Longitude	Sub-group	Sub-population	RRDW	RSDW	RRL	RTN	RSL	SMC (mg g-1)	LDI
3	117636	Ai-Chiao-Hong	China	27.9025	116.873	In	IND	1	0.81	1.06	1	0.9	5.27	0
4	117601	ARC 10177	India	22.9031	87.1216	In	AUS	0.61	0.7	0.89	1	0.85	8.35	0.53
5	117641	ARC 10352	India	30.4727	75.3442	Ja	AROMATIC	0.27	0.32	0.76	0.57	0.7	9.01	0.61
6	117603	ARC 7229	India	22.9031	87.1216	In	AUS	0.56	0.4	0.38	0.8	0.74	9.33	0.38
8	117643	Asse Y Pung	Philippines	12.8797	121.774	Ja	TRJ	0.49	0.55	0.87	0.57	0.91	6.63	0.23
9	117647	Baber	India	30.4727	75.3442	Ja	TEJ	0.67	0.77	1.03	0.57	0.97	4.45	0.57
10	117648	Baghlani Nangarhar	Afghanistan	33.9391	67.71	Ja	TEJ	0.56	0.8	1.26	0.67	0.94	4.14	0.44
12	117652	Basmati	Pakistan	30.3753	69.3451	Ja	AROMATIC	0.86	0.9	0.91	1	0.93	4.21	0.57
13	117605	Basmati 1	Pakistan	30.3753	69.3451	In	AUS	0.51	0.57	1.02	0.64	0.89	7.03	0.51
14	117653	Basmati 217	India	22.9031	87.1216	Ja	TRJ	0.78	0.55	0.75	1	0.76	7.25	0.68
16	117658	Bico Branco	Brazil	-14.235	-51.9253	Ja	AROMATIC	0.63	0.61	0.77	0.71	0.97	5.11	0.25
17	117659	Binulawan	Philippines	12.8797	121.774	In	IND	0.61	0.62	1.01	0.27	0.97	6.45	0.02
18	117661	BJ 1	India	22.9031	87.1216	In	AUS	0.93	1.07	1.15	1.05	0.97	5.5	0.19
19	117662	Black Gora	India	22.9031	87.1216	In	AUS	0.79	0.87	0.83	1	0.9	10.89	0.69
21	117671	Byakkoku Y 5006 Seln	Australia	-25.2744	133.775	In	IND	0.96	1.25	1.08	1.04	0.95	5.34	0.11
22	117674	Caawa/Fortuna 6-103-15	Taiwan	23.6978	120.961	Ja	TRJ	0.36	0.62	0.89	1	0.88	7.46	0.5
23	117675	Canella De Ferro	Brazil	-14.235	-51.9253	Ja	TRJ	0.8	0.84	1	0.83	0.92	9.46	0.44
26	117608	Carolina Gold Sel	United States	34.6627	-92.3181	Ja	TRJ	0.48	0.79	0.74	0.67	0.92	8.15	0.63
27	117679	Chahora 144	Pakistan	30.3753	69.3451	Ja	TRJ	0.82	0.83	0.97	1	0.9	6.48	0.58
29	117682	Chau	Vietnam	14.0583	108.277	In	IND	1.33	1.31	0.97	0.93	1.05	4.33	0.08
30	117684	Chiem Chanh	Vietnam	14.0583	108.277	In	IND	2.93	2.18	1.07	1.4	1.18	3.96	0.06
31	117686	Chinese	China	32.7183	114.236	Ja	TEJ	0.54	0.66	0.78	0.86	0.97	6.03	0.52
32	117687	Chodongji	South Korea	35.9078	127.767	Ja	TEJ	0.54	0.77	0.97	0.5	1.05	5.81	0.64
33	117688	Chuan 4	Taiwan	23.6978	120.961	In	AUS	0.82	0.81	1.03	0.5	0.94	5.47	0.08
35	117691	CO18	India	20.5937	78.9629	In	IND	0.61	0.55	0.91	0.75	0.93	6.09	0.36
36	117609	CS-M3	United States-CA	34.6627	-92.3181	Ja	TEJ	0.72	0.74	0.89	1	0.97	5.48	0.29
37	117698	Cuba 65	Cuba	21.5218	-77.7812	Ja	TRJ	0.26	0.29	0.69	1	0.59	7.69	0.54
39	117700	NSF-TV 39 (Dha 16)	Bangladesh	23.685	90.3563	In	ADMIX	1.36	1.37	0.97	1.33	0.98	4.45	0.19
40	117701	Dam	Thailand	15.87	100.993	Ja	ADMIX	0.24	0.41	0.55	0.57	0.72	11.14	0.55
41	117702	Darmali	Nepal	28.3949	84.124	Ja	ADMIX	0.17	0.19	0.92	0.67	0.58	NA	0.74
43	117705	Dee Geo Woo Gen	Taiwan	23.6978	120.961	In	IND	0.42	0.54	1	0.75	0.78	14.86	0.88
44	117710	Dhala Shaitta	Bangladesh	23.685	90.3563	In	AUS	3.41	2.1	0.98	2	1.07	5.33	0.28
45	117721	Dom-sufid	Iran	32.4279	53.688	Ja	AROMATIC	0.52	0.72	1.13	0.57	0.99	6.6	0.51
46	117723	Dourado Agulha	Brazil	-14.235	-51.9253	Ja	TRJ	0.27	0.28	0.95	0.5	0.76	13.81	0.69
49	117725	DV85	Bangladesh	23.685	90.3563	In	AUS	0.39	0.46	0.67	0.8	0.8	13.14	0.6
50	117610	DZ78	Bangladesh	23.685	90.3563	In	AUS	0.56	0.62	0.75	1	0.8	8.96	0.54
51	117727	Early Wataribune	Japan	36.2048	138.253	Ja	TEJ	0.78	0.81	1.02	0.67	0.94	4.31	0.57
53	117735	Firooz	Iran	32.4279	53.688	Ja	AROMATIC	0.71	0.7	0.97	0.57	0.97	8.61	0.56
54	117736	Fortuna	United States	34.6627	-92.3181	Ja	TRJ	0.4	0.45	0.9	1	0.67	10.04	0.72
56	117612	Geumobyeo	South Korea	35.9078	127.767	Ja	TEJ	0.73	0.88	1.03	1	0.93	3.75	0.6
57	117739	Gharib	Iran	32.4279	53.688	In	IND	0.83	0.7	1.02	0.8	0.72	10.27	0.54
59	117742	Gogo Lempuk	Indonesia	-0.789275	113.921	Ja	TRJ	0.38	0.49	0.88	0.5	0.78	6.38	0.88
61	117745	Guan-Yin-Tsan	China	27.9025	116.873	In	IND	1.02	1.29	1	1.1	0.94	3.67	0.09
65	117750	Honduras	Honduras	15.2	-86.2419	Ja	TRJ	0.57	0.54	0.88	0.67	0.78	7.23	0.71
66	117751	Hsia Chioh Keh Tu	Taiwan	23.6978	120.961	In	IND	0.94	0.91	1.19	0.64	0.97	5.08	0.26
67	117752	Hu Lo Tao	China	32.7183	114.236	Ja	TEJ	0.73	0.81	1.15	0.5	0.99	5.31	0.57
68	117754	I-Geo-Tze	Taiwan	23.6978	120.961	In	ADMIX	0.52	0.46	0.94	1.25	0.67	13.2	0.94
69	117615	IAC 25	Brazil	-14.235	-51.9253	Ja	TRJ	0.29	0.34	0.55	0.8	0.59	13.83	0.88
70	117755	Iguape Cateto	Haiti	18.9712	-72.2852	Ja	TRJ	0.7	0.57	0.86	0.8	0.76	11.35	0.95
71	117757	IR 36	Philippines	12.8797	121.774	In	IND	0.53	0.64	1.06	0.71	0.72	5.35	0.28
72	117758	IR 8	Philippines	12.8797	121.774	In	IND	0.92	0.99	0.96	1.4	0.8	6.18	0.22
73	117761	IRAT 177	French Guiana	3.93389	-53.1258	Ja	TRJ	0.73	0.8	0.92	1.2	0.88	8.02	0.25
74	117763	IRGA 409	Brazil	-14.235	-51.9253	In	IND	1.14	1.12	1.07	1.8	0.83	7.12	0.38
75	117764	Jambu	Indonesia	-0.789275	113.921	Ja	TRJ	0.26	0.4	1.02	1	0.72	12.2	1
76	117766	Jaya	India	20.5937	78.9629	In	IND	0.35	0.52	1.05	0.45	0.79	8.35	0.46
77	117768	JC149	India	20.5937	78.9629	In	IND	0.7	0.87	1.08	0.46	1	4.19	0.25
78	117769	Jhona 349	India	22.9031	87.1216	In	AUS	1.09	1.24	1.1	1	0.94	5.12	0.08
79	117771	Jouiku 393G	Japan	36.2048	138.253	Ja	TEJ	0.65	0.89	1.2	1	0.99	4.91	0.13
81	117773	Kalamkati	India	22.9031	87.1216	In	AUS	0.66	0.77	0.87	0.5	0.93	8	0.39
83	117775	Kamenoo	Japan	36.2048	138.253	Ja	TEJ	0.9	0.85	0.81	0.67	1.03	4.34	0.46
85	117617	Kasalath	India	22.9031	87.1216	In	AUS	0.59	0.78	1.16	0.6	1.01	6.06	0.1
87	117618	Keriting Tingii	Indonesia	-0.789275	113.921	Ja	ADMIX	0.78	0.83	0.97	1	0.88	7.15	0.57
89	117782	Khao Hawm	Thailand	15.87	100.993	Ja	TRJ	0.35	0.45	1.05	1	0.66	13.9	0.59
90	117784	Kiang-Chou-Chiu	Taiwan	23.6978	120.961	In	IND	0.78	0.88	0.93	0.82	0.93	6.25	0.02
93	117787	Kitrana 508	Madagascar	-18.7669	46.8691	Ja	AROMATIC	0.66	0.73	1.07	0.57	0.99	3.54	0.56
96	117792	KU115	Thailand	15.87	100.993	Ja	ADMIX	0.4	0.51	0.84	1	0.64	14.06	0.6
97	117793	Kun-Min-Tsieh-Hunan	China	27.9025	116.873	In	IND	0.63	0.75	0.94	0.73	0.94	6.49	0.14
99	117796	LAC 23	Liberia	6.42805	-9.4295	Ja	TRJ	0.26	0.43	0.72	0.8	0.78	8.71	0.5
100	117797	Lacrosse	United States	34.6627	-92.3181	Ja	ADMIX	0.73	0.75	1	1.25	0.96	4.8	0.6
101	117802	Lemont	United States	34.6627	-92.3181	Ja	TRJ	0.32	0.37	0.76	1	0.63	6.59	0.57
102	117619	Leung Pratew	Thailand	15.87	100.993	In	IND	0.56	0.61	0.85	0.53	0.94	5.78	0.2
105	117620	Mehr	Iran	32.4279	53.688	In	AUS	0.87	0.61	0.96	1	0.79	8.72	0.44
106	117814	Ming Hui	China	27.9025	116.873	In	IND	1.03	1.13	1.18	1	1.11	5.07	0.06
107	117815	NSF-TV 107 (Miriti)	Bangladesh	23.685	90.3563	Ja	TRJ	0.43	0.53	0.91	1	0.76	15.51	0.76
108	117621	Moroberekan	Guinea	9.94559	-9.69665	Ja	TRJ	0.48	0.62	1.03	0.75	0.7	9.55	0.53
109	117817	MTU9	India	20.5937	78.9629	In	IND	0.33	0.42	0.99	0.6	0.79	7.27	0.75
110	117818	Mudgo	India	20.5937	78.9629	In	IND	0.66	0.92	0.92	0.6	1.1	7.22	0.15
112	117819	N12	India	30.4727	75.3442	Ja	AROMATIC	0.43	0.62	0.75	0.6	0.89	5.38	0.6
113	117822	Norin 20	Japan	36.2048	138.253	Ja	TEJ	1.37	1.15	0.99	0.8	1.07	4.63	0.36
114	117823	Nova	United States	34.6627	-92.3181	Ja	ADMIX	0.66	0.81	0.93	1	1	4.34	0.38
116	117824	NPE 844	Pakistan	30.3753	69.3451	Ja	TRJ	0.47	0.65	0.82	1	0.8	17.43	0.74
117	117826	O-Luen-Cheung	Taiwan	23.6978	120.961	In	IND	0.78	1.1	0.98	0.88	1.01	6.84	0.08
118	117828	Oro	Chile	-35.6751	-71.543	Ja	TEJ	0.72	0.86	1.23	0.6	1.04	3.99	0.31
119	117829	Oryzica Llanos 5	Colombia	4.57087	-74.2973	In	IND	0.69	0.39	0.59	1	0.58	7.75	0.58
120	117831	OS6	Nigeria	9.082	8.67528	Ja	TRJ	0.78	0.9	0.88	1	0.81	9.77	0.46
121	117833	Ostiglia	Argentina	-38.4161	-63.6167	Ja	TEJ	0.87	1.08	1.06	0.67	1.08	3.93	0.32
122	117835	Padi Kasalle	Indonesia	-0.789275	113.921	Ja	TRJ	1.12	1.19	1.11	1.43	1	4.85	0.24
123	117837	Pagaiyahan	Taiwan	23.6978	120.961	In	IND	0.55	0.71	0.95	0.86	0.73	9.47	0.38
125	117840	Pao-Tou-Hung	China	27.9025	116.873	In	IND	0.68	0.7	0.99	0.57	0.91	5.92	0.5
126	117841	Pappaku	Taiwan	23.6978	120.961	In	IND	1	1.1	0.87	1.5	0.93	6.58	0
128	117846	Pato De Gallinazo	Australia	-25.2744	133.775	Ja	ADMIX	0.72	0.92	0.8	1.25	0.97	4.72	0.04
129	117848	Peh-Kuh	Taiwan	23.6978	120.961	In	IND	0.31	0.45	0.84	0.5	0.71	9.97	0.5
130	117849	Peh-Kuh-Tsao-Tu	Taiwan	23.6978	120.961	In	IND	0.46	0.51	0.99	1	0.73	12.35	0.5
131	117850	Phudugey	Bhutan	27.5142	90.4336	In	AUS	0.68	0.88	0.84	0.8	0.93	6.4	0.19
132	117859	Rathuwee	Sri Lanka	7.87305	80.7718	In	IND	0.67	0.75	1.06	0.67	0.72	7.02	0.4
133	117861	Rikuto Kemochi	Japan	36.2048	138.253	Ja	TEJ	0.57	0.76	0.92	0.57	0.92	6.55	0.54
135	117867	RT 1031-69	Zaire	-2.42578	25.7753	Ja	TRJ	0.37	0.48	0.86	1	0.69	14.97	0.58
137	117622	RTS14	Vietnam	14.0583	108.277	In	IND	0.94	1.3	1.22	1.17	1	8.35	0.1
138	117868	RTS4	Vietnam	14.0583	108.277	In	IND	1.18	1.3	0.96	1	1	6.56	0.21
139	117869	S4542A3-49B-2B12	United States	34.6627	-92.3181	Ja	TRJ	0.73	0.56	0.72	1	0.7	6.32	0.81
140	117879	Saturn	United States	34.6627	-92.3181	Ja	ADMIX	1.02	0.94	0.92	0.83	0.96	4.93	0.53
141	117880	Seratoes Hari	Indonesia	-0.789275	113.921	In	IND	0.56	0.51	0.75	0.5	0.77	9.01	0.4
142	117881	Shai-Kuh	China	27.9025	116.873	In	IND	0.32	0.38	0.91	0.46	0.82	6.42	0.66
143	117884	Shinriki	Japan	36.2048	138.253	Ja	TEJ	0.88	0.96	1.19	1	0.98	4.84	0.08
144	117887	Shoemed	United States	34.6627	-92.3181	Ja	TEJ	0.59	0.74	1.11	0.67	0.93	5.51	0.53
147	117890	Sinampaga Selection	Philippines	12.8797	121.774	Ja	TRJ	1.09	0.86	1.16	1	0.84	7.12	0.53
148	117891	Sintane Diofor	Burkina Faso	12.2383	-1.56159	In	IND	0.92	0.73	0.99	0.73	0.95	5.77	0.47
150	117897	Sultani	Egypt	26.8206	30.8025	Ja	TRJ	0.37	0.39	0.71	0.8	0.76	7.92	0.77
152	117902	T 1	India	22.9031	87.1216	In	AUS	0.48	0.59	0.79	0.67	0.8	6.02	0.79
153	117903	T26	India	22.9031	87.1216	In	AUS	0.55	0.58	0.77	0.67	0.93	7.51	0.65
154	117904	Ta Hung Ku	China	32.7183	114.236	Ja	TEJ	0.84	0.76	0.78	0.71	0.9	3.53	0.32
155	117905	Ta Mao Tsao	China	32.7183	114.236	Ja	TEJ	0.82	0.47	1.04	0.78	0.9	5.05	0.55
156	117907	Taichung Native 1	Taiwan	23.6978	120.961	In	IND	0.79	0.71	1.08	0.88	0.88	7.53	0.57
157	117908	Tainan Iku 487	Taiwan	23.6978	120.961	Ja	TEJ	0.58	0.47	1.06	1	0.89	7.2	0.53
158	117910	Taipei 309	Taiwan	23.6978	120.961	Ja	TEJ	0.77	0.65	1.14	0.57	0.97	3.94	0.11
161	117912	TeQing	China	27.9025	116.873	In	IND	0.75	0.85	0.88	0.5	0.97	6.93	0.6
162	117915	TKM6	India	20.5937	78.9629	In	IND	0.43	0.51	0.64	0.44	0.73	10.41	0.38
163	117906	Taducan	Philippines	12.8797	121.774	In	IND	0.89	0.91	0.98	1.1	0.8	6.86	0.24
166	117924	Tsipala 421	Madagascar	-18.7669	46.8691	In	ADMIX	0.64	0.76	0.85	0.73	0.94	4.41	0.06
167	117646	B6616A4-22-Bk-5-4	United States	34.6627	-92.3181	Ja	TRJ	0.21	0.34	0.71	1	0.62	7.83	0.83
168	117926	Vary Vato 462	Madagascar	-18.7669	46.8691	In	ADMIX	0.45	0.46	0.95	0.73	0.76	5.74	0.41
171	117943	ZHE 733	China	27.9025	116.873	In	IND	0.71	0.95	0.85	0.91	0.96	7.28	0.04
172	117944	Zhenshan 2	China	27.9025	116.873	In	IND	0.7	0.75	0.91	0.75	0.93	6.15	0.18
176	117632	583	Ecuador	-1.83124	-78.1834	Ja	TRJ	1.14	1.13	0.97	1	1.07	4.4	0.13
177	117633	68-2	France	46.2276	2.21375	Ja	TEJ	0.8	0.93	1.1	0.8	1.02	4.42	0.22
178	117602	ARC 6578	India	22.9031	87.1216	In	AUS	0.38	0.34	0.75	1	0.82	5.73	0.22
179	117654	Bellardone	France	46.2276	2.21375	Ja	TEJ	0.71	0.69	1.09	0.4	0.99	3.21	0.19
183	117664	Boa Vista	El Salvador	13.7942	-88.8965	Ja	TRJ	0.33	0.36	0.93	1	0.6	15.42	0.78
184	117666	Bombon	Spain	40.4637	-3.74922	Ja	TEJ	0.25	0.32	0.72	0.67	0.79	10.78	0.69
185	117668	British Honduras Creole	Belize	17.1899	-88.4976	Ja	TRJ	0.7	0.81	1.05	1	0.81	8.14	0.63
186	117669	Bul Zo	South Korea	35.9078	127.767	Ja	TEJ	0.7	0.83	0.83	1	0.82	5.45	0.3
187	117606	C57-5043	United States	34.6627	-92.3181	Ja	TRJ	0.71	0.78	0.85	1	0.87	11.99	0.94
188	117694	Coppocina	Bulgaria	42.7339	25.4858	Ja	TRJ	0.72	0.84	1.01	1	0.95	7.02	0.39
189	117696	Criollo La Fria	Venezuela	6.42375	-66.5897	In	IND	0.61	0.76	1.09	0.61	1.01	4.29	0
190	117707	Delrex	United States	34.6627	-92.3181	Ja	TRJ	0.52	0.63	0.97	1	0.87	8.07	0.71
191	117720	Dom Zard	Iran	32.4279	53.688	Ja	AROMATIC	0.46	0.7	1.09	0.58	0.92	5.07	0.41
195	117760	IRAT 13	Cote D'Ivoire	7.53999	-5.54708	Ja	TRJ	0.82	0.91	1.13	0.89	0.9	5.77	0.41
196	117770	JM70	Mali	17.5707	-3.99617	In	IND	0.87	0.85	1.05	0.8	0.9	6.1	0
197	117780	Kaukkyi Ani	Myanmar	21.914	95.9562	Ja	ADMIX	0.4	0.48	0.72	1	0.75	9.48	0.92
198	117801	Leah	Bulgaria	42.7339	25.4858	Ja	TRJ	0.72	0.86	0.9	1	0.95	5.4	0.18
199	117816	NSF-TV 199 (Mojito colorado)	Bolivia	-16.2902	-63.5887	Ja	TRJ	0.62	0.62	0.83	0.4	0.88	6.62	0.46
201	117843	Pate Blanc Mn 1	Cote D'Ivoire	7.53999	-5.54708	Ja	TRJ	0.77	0.87	0.86	1	0.92	5.77	0.21
202	117854	Pratao	Brazil	-14.235	-51.9253	Ja	TRJ	0.74	0.63	0.72	0.8	0.73	16.21	0.89
203	117858	Radin Ebos 33	Malaysia	4.21048	101.976	In	IND	0.36	0.42	0.75	0.5	0.73	7.86	0.6
205	117863	Rinaldo Bersani	Italy	41.8719	12.5674	Ja	ADMIX	0.52	0.59	0.88	0.44	0.88	6.22	0.35
206	117865	Rojofotsy 738	Madagascar	-18.7669	46.8691	In	ADMIX	0.4	0.59	0.83	0.6	0.95	5.36	0.27
207	117889	Sigadis	Indonesia	-0.789275	113.921	In	IND	0.76	0.75	1.06	0.73	0.92	9.17	0.29
208	117894	SLO 17	India	20.5937	78.9629	In	IND	0.92	0.94	0.88	1	0.96	5.15	0
209	117911	Tchibanga	Gabon	-0.803689	11.6094	In	IND	0.3	0.25	0.89	0.75	0.56	11.27	0.52
213	117935	WC 3397	Jamaica	18.1096	-77.2975	Ja	TRJ	0.78	0.96	0.84	1	0.76	9.19	0.88
214	117626	WC 4419	Honduras	15.2	-86.2419	Ja	TRJ	0.67	0.76	0.78	1	0.81	5.57	0.44
216	117939	Yabani Montakhab 7	Egypt	26.8206	30.8025	Ja	TEJ	0.82	0.28	0.63	1	0.73	10.5	0.45
218	117851	PI 298967-1	Australia	-25.2744	133.775	Ja	ADMIX	0.51	0.47	0.6	0.67	0.69	8.21	0.66
220	117645	Azerbaidjanica	Azerbaijan	40.1431	47.5769	Ja	TEJ	0.66	0.77	0.79	0.83	0.94	5.27	0.25
221	117872	Sadri Belyi	Azerbaijan	40.1431	47.5769	Ja	AROMATIC	0.5	0.65	1	0.62	1.04	4.33	0.08
222	117842	Paraiba Chines Nova	Brazil	-14.235	-51.9253	In	IND	0.45	0.56	0.8	0.64	0.78	7.61	0.6
226	117762	IRAT 44	Burkina Faso	12.2383	-1.56159	Ja	TRJ	0.5	0.57	0.87	0.71	0.91	6.16	0.4
227	117864	Riz Local	Burkina Faso	12.2383	-1.56159	In	ADMIX	0.87	0.83	0.93	1	0.82	6.49	0.56
228	117673	CA 902/B/2/1	Chad	15.4542	18.7322	In	AUS	0.85	0.94	0.76	0.8	0.94	5.89	0.08
231	117753	Hunan Early Dwarf No. 3	China	27.9025	116.873	In	IND	1.58	1.29	1.17	1.17	0.93	7.09	0.1
234	117600	Aijiaonante	China	27.9025	116.873	In	IND	1.35	1.3	0.9	1	0.95	6.13	0
235	117901	Sze Guen Zim	China	27.9025	116.873	In	IND	0.64	0.89	0.87	0.69	0.97	4.5	0
236	117937	WC 521	China	27.9025	116.873	Ja	ADMIX	0.25	0.36	0.77	1	0.76	13.34	0.72
239	117932	WAB 502-13-4-1	Cote D'Ivoire	7.53999	-5.54708	Ja	TRJ	0.52	0.73	0.76	1.13	0.93	7.62	0.38
240	117931	WAB 501-11-5-1	Cote D'Ivoire	7.53999	-5.54708	Ja	TRJ	0.46	0.65	0.93	0.9	0.92	8.71	0.48
241	117728	ECIA76-S89-1	Cuba	21.5218	-77.7812	In	IND	0.44	0.54	1.03	0.5	0.89	9.1	0.28
242	117599	27	Dominican Republic	18.7357	-70.1627	Ja	TRJ	0.45	0.62	0.94	1	0.75	13.08	0.69
244	117639	Arabi	Egypt	26.8206	30.8025	In	ADMIX	0.81	0.96	0.95	1	0.94	3.44	0.42
245	117870	Sab Ini	Egypt	26.8206	30.8025	Ja	TEJ	0.55	0.63	1.03	0.5	0.99	3.12	0.34
246	117877	Saraya	Fiji	-16.5782	179.414	In	AUS	0.64	0.74	1	0.6	0.95	8.06	0.45
248	117677	Caucasica	Former Soviet Union	55.75	37.6333	Ja	TEJ	0.57	0.74	0.98	0.36	1.05	2.79	0.3
249	117852	Pirinae 69	Former Yugoslavia	52.0944	4.28444	Ja	ADMIX	0.69	0.68	1	1	0.84	6.36	0.5
251	To be assigned	H256-76-1-1-1	Argentina	-38.4161	-63.6167	Ja	TRJ	0.74	0.76	1.1	1	0.87	7.42	0.52
252	117713	Djimoron	Guinea	9.94559	-9.69665	In	IND	0.52	0.61	0.76	0.5	0.96	5.17	0
254	117614	Hon Chim	Hong Kong	22.3964	114.109	In	IND	1.44	1.39	1.11	1.4	0.98	7.15	0.27
255	117838	Pai Hok Glutinous	Hong Kong	22.3964	114.109	In	IND	1.04	0.97	1.13	1	0.99	4.38	0.05
257	117635	Agusita	Hungary	47.1625	19.5033	Ja	TEJ	0.89	0.98	0.88	0.75	1	4.93	0.27
258	117914	Tia Bura	Indonesia	-0.789275	113.921	Ja	TRJ	0.51	0.51	0.98	0.33	0.93	8.19	0.54
259	117873	Sadri Tor Misri	Iran	32.4279	53.688	In	ADMIX	0.4	0.51	0.9	0.48	0.94	6	0.13
260	117628	NSF-TV 260 (205)	Iran	32.4279	53.688	Ja	AROMATIC	0.55	0.66	0.95	0.67	0.89	6.16	0.29
261	117883	Shim Balte	Iraq	33.2232	43.6793	In	AUS	0.74	0.82	1.04	0.78	0.84	5.35	0.25
263	117812	Maratelli	Italy	41.8719	12.5674	Ja	TEJ	1.55	1.63	0.99	1.25	1.08	4.08	0.21
264	117651	Baldo	Italy	41.8719	12.5674	Ja	ADMIX	1.11	1.01	0.77	0.75	1.01	5.21	0.4
265	117929	Vialone	Italy	41.8719	12.5674	Ja	TEJ	0.85	1.06	1.04	0.71	1.06	5.14	0.29
266	117749	Hiderisirazu	Japan	36.2048	138.253	Ja	ADMIX	0.47	0.79	0.73	0.8	0.95	8.27	0.52
267	117748	Hatsunishiki	Japan	36.2048	138.253	Ja	TEJ	1.01	0.97	0.96	0.88	1.01	3.85	0.47
269	117898	Sundensis	Kazakhstan	48.0196	66.9237	In	IND	2.16	1.29	0.97	0.6	1.03	3.85	0
274	117836	Padi Pagalong	Malaysia	4.21048	101.976	Ja	TRJ	0.78	0.95	0.96	1	0.97	6.39	0.45
276	117779	Kaukau	Mali	17.5707	-3.99617	In	AUS	0.88	0.82	1.01	1.25	0.87	6.11	0.33
278	117738	C1-6-5-3	Mexico	23.6345	-102.553	Ja	ADMIX	3.69	1.5	1.61	1.25	1.39	4.27	0.06
279	117672	Kon Suito	Mongolia	46.8625	103.847	Ja	TEJ	1.05	1.2	1.13	1.6	1.02	4.01	0.36
280	117788	Saku	Mongolia	46.8625	103.847	Ja	ADMIX	0.67	0.56	1	1	0.9	7.97	0.5
282	117874	Triomphe Du Maroc	Morocco	31.7917	-7.09262	Ja	TEJ	0.56	0.75	0.8	1	0.98	5.71	0.43
283	117922	Chibica	Mozambique	-18.6657	35.5296	Ja	TEJ	0.88	0.91	0.96	0.8	0.92	5.21	0.29
284	117683	IR-44595	Nepal	28.3949	84.124	In	IND	0.68	0.49	0.96	0.75	0.61	10.96	0.48
288	117759	Italica Carolina	Poland	51.9194	19.1451	Ja	TEJ	0.81	0.75	1.12	0.8	0.94	7.02	0.57
289	117616	Lusitano	Portugal	39.3999	-8.22445	Ja	TEJ	0.54	0.64	0.96	0.43	0.98	5.13	0.3
290	117808	Amposta	Puerto Rico	18.2208	-66.5901	Ja	TEJ	0.91	1.11	1.12	1.13	1.02	4.25	0.19
293	117638	TOg 7178	Senegal	14.4974	-14.4524	In	ADMIX	0.5	0.76	0.91	0.88	0.93	5.4	0.61
294	117920	SL 22-613	Sierra Leone	8.46055	-11.7799	In	ADMIX	0.76	0.82	0.88	1	0.83	9.11	0.61
295	117756	Bombilla	Spain	40.4637	-3.74922	Ja	TEJ	0.61	0.88	1.09	1	1.01	5.4	0.55
296	117942	Dosel	Spain	40.4637	-3.74922	Ja	TEJ	0.48	0.75	1.05	0.43	0.99	6.24	0.62
298	117616	LD 24	Sri Lanka	7.87305	80.7718	In	IND	0.44	0.45	0.58	0.8	0.74	6.71	0.5
299	117638	SML 242	Suriname	3.91931	-56.0278	In	IND	1.03	1.43	1.2	1.5	1.09	3.96	0.03
301	117919	Melanotrix	Tajikistan	38.861	71.2761	Ja	TEJ	0.36	0.51	0.71	0.8	0.93	5.31	0.53
303	117813	Kihogo	Tanzania	-6.36903	34.8888	Ja	TEJ	0.55	0.73	0.91	0.5	1.03	5.57	0.45
304	117785	519	Uruguay	-32.5228	-55.7658	In	IND	0.7	0.83	1.04	0.83	1.01	5.74	0.11
305	117630	Doble Carolina Rinaldo Barsani	Uruguay	-32.5228	-55.7658	Ja	ADMIX	1.11	1.06	1.09	1.4	0.99	4.91	0.15
306	117719	WIR 3764	Uzbekistan	41.3775	64.5853	Ja	TEJ	0.69	0.77	0.93	0.6	1.05	4.78	0.44
307	117938	Uzbekskij 2	Uzbekistan	41.3775	64.5853	Ja	TEJ	0.64	0.84	0.96	0.8	1.1	5.43	0.22
308	117925	Llanero 501	Venezuela	6.42375	-66.5897	Ja	TRJ	0.96	0.84	0.97	1	0.77	10.1	0.61
311	117805	56-122-23	Thailand	15.87	100.993	Ja	TEJ	0.71	1	1	0.67	1	4.96	0.5
312	117631	Aswina 330	Bangladesh	23.685	90.3563	In	AUS	1.07	1.02	1	1.22	0.94	6.28	0.27
313	117644	BR24	Bangladesh	23.685	90.3563	In	IND	0.88	1.26	1.05	0.75	0.99	7.26	0.05
314	117623	CTG 1516	Bangladesh	23.685	90.3563	In	AUS	0.73	0.84	1.08	0.78	0.92	7.31	0.38
315	117697	Dawebyan	Myanmar	21.914	95.9562	In	IND	0.63	0.81	0.97	0.7	1	5.44	0.15
316	117703	DD 62	Bangladesh	23.685	90.3563	In	AUS	0.4	0.51	0.79	0.63	0.9	7.45	0.47
317	117704	DJ 123	Bangladesh	23.685	90.3563	In	AUS	1.17	1.08	0.97	1	0.95	7.68	0.51
318	117711	DJ 24	Bangladesh	23.685	90.3563	In	AUS	0.83	0.78	0.95	1.2	1	6.96	0.28
319	117712	DK 12	Bangladesh	23.685	90.3563	In	AUS	0.86	0.86	1.01	1	0.99	6.74	0.26
321	117714	DM 56	Bangladesh	23.685	90.3563	In	AUS	2.65	2.1	1.28	1.33	1.17	5.44	0.28
322	117716	DM 59	Bangladesh	23.685	90.3563	In	AUS	1.61	1.47	0.96	1.6	0.93	7.06	0.46
324	117717	DV 123	Bangladesh	23.685	90.3563	In	AUS	1.8	1.02	1.15	1.25	1.03	6.42	0.2
325	117724	EMATA A 16-34	Myanmar	21.914	95.9562	In	IND	1	1.1	0.98	1.25	0.79	6.93	0.18
326	117731	Ghorbhai	Bangladesh	23.685	90.3563	In	AUS	1.17	0.97	1.31	1	0.88	11.46	0.38
327	117741	Goria	Bangladesh	23.685	90.3563	In	AUS	0.66	0.76	1.01	0.91	1.05	7	0.16
328	117743	Jamir	Bangladesh	23.685	90.3563	In	AUS	0.57	0.62	1.07	0.93	0.92	6.43	0.28
329	117765	Kachilon	Bangladesh	23.685	90.3563	In	AUS	1.01	1.14	0.94	1.09	0.92	4.78	0.08
331	117772	Khao Tot Long 227	Thailand	15.87	100.993	In	AUS	0.63	0.87	1.29	0.58	1.02	3.92	0.07
332	117783	KPF-16	Bangladesh	23.685	90.3563	In	ADMIX	0.48	0.63	0.62	0.6	0.76	9.82	0.18
333	117791	Leuang Hawn	Thailand	15.87	100.993	Ja	TEJ	1.17	1.09	1.08	1	1	3.41	0.19
334	117803	Lomello	Thailand	15.87	100.993	Ja	TEJ	1.94	1.59	1.5	2	0.98	2.41	0.14
336	117806	Paung Malaung	Myanmar	21.914	95.9562	In	AUS	1.39	1.27	0.96	1.5	0.99	6.34	0
337	117847	Sabharaj	Bangladesh	23.685	90.3563	In	IND	1.59	1.33	1.57	1.25	1.1	4.08	0.04
338	117871	Sitpwa	Myanmar	21.914	95.9562	Ja	TEJ	0.77	0.98	0.99	1	1	5.34	0.42
339	117892	Yodanya	Myanmar	21.914	95.9562	In	IND	0.76	0.95	0.95	0.71	1.07	4.71	0.04
340	117940	Berenj	Afghanistan	33.9391	67.71	In	ADMIX	0.85	0.83	1.19	1	0.95	4.64	0
341	117656	Shirkati	Afghanistan	33.9391	67.71	In	AUS	0.83	0.96	0.99	0.89	0.96	4.47	0
342	117885	Cenit	Argentina	-38.4161	-63.6167	Ja	TRJ	0.54	0.69	0.91	1	0.88	7.31	0.42
343	117678	Victoria F.A.	Argentina	-38.4161	-63.6167	Ja	ADMIX	0.53	0.75	1.06	0.8	0.99	4.38	0.18
344	117930	Habiganj Boro 6	Bangladesh	23.685	90.3563	Ja	ADMIX	0.51	0.68	0.88	0.67	1.03	4.45	0.3
345	117613	DZ 193	Bangladesh	23.685	90.3563	In	AUS	0.5	0.58	0.94	0.5	0.83	7.97	0.39
346	117726	Karkati 87	Bangladesh	23.685	90.3563	In	AUS	0.6	0.65	0.89	0.67	0.9	6.27	0.17
348	117778	China 1039	China	27.9025	116.873	In	IND	0.4	0.46	1.04	0.57	0.83	6.77	0.18
349	117685	Chang Ch'Sang Hsu Tao	China	27.9025	116.873	In	IND	1.4	1.6	1.05	1.71	1.01	6.34	0.21
353	117681	ARC 10376	India	22.9031	87.1216	In	AUS	0.64	0.78	1.16	1	0.9	7.45	0.3
355	117642	ASD 1	India	30.4727	75.3442	Ja	TEJ	0.39	0.64	0.93	1.2	0.88	5.34	0.2
356	117604	JC 117	India	20.5937	78.9629	In	IND	0.66	0.9	1.13	0.83	0.96	6.67	0.18
357	117767	9524	India	22.9031	87.1216	In	AUS	0.58	0.74	1	0.67	1.01	8.05	0.55
359	117634	Surjamkuhi	India	22.9031	87.1216	In	AUS	0.48	0.59	0.75	0.8	0.81	5.65	0.27
360	117899	PTB 30	India	22.9031	87.1216	In	AUS	0.78	1.05	0.9	1	0.99	5.19	0.15
361	117856	F.R. 13A	India	Not available	Not available	Ja	TEJ	0.82	0.85	1.02	0.67	0.94	4.67	0.16
364	Not available	Rikuto Norin 21	Japan	36.2048	138.253	Ja	ADMIX	0.61	0.62	0.85	1	0.86	8.18	0.45
365	117862	Shirogane	Japan	36.2048	138.253	Ja	TEJ	0.89	0.87	0.73	0.67	0.98	3.64	0.06
366	117886	Kiuki No. 46	Japan	36.2048	138.253	Ja	TEJ	0.68	0.62	0.83	1.25	0.84	3.42	0.42
367	117624	Sanbyang-Daeme	Korea	35.9078	127.767	Ja	ADMIX	0.69	0.79	1	0.4	1.04	4.22	0
368	117875	Deokjeokjodo	Korea	35.9078	127.767	Ja	TEJ	0.46	0.68	0.88	0.8	0.9	6.51	0.6
369	117708	Sathi	Pakistan	30.3753	69.3451	In	AUS	0.68	0.73	1.01	0.67	0.91	4.97	0
370	117878	Coarse	Pakistan	30.3753	69.3451	In	AUS	0.65	0.71	0.95	0.69	0.98	5.71	0.03
371	117692	Santhi Sufaid	Pakistan	30.3753	69.3451	In	AUS	0.75	0.81	0.83	0.77	0.99	3.44	0.05
372	117876	Sufaid	Pakistan	30.3753	69.3451	In	AUS	0.79	0.93	0.85	1	0.88	8.2	0.19
373	117896	Lambayeque 1	Peru	-9.18997	-75.0152	Ja	AROMATIC	0.56	0.5	0.97	0.75	0.88	5.61	0.57
377	117799	PR 304	Puerto Rico	18.2208	-66.5901	Ja	TRJ	0.94	0.75	0.91	0.75	1.07	8.43	0.6
378	117853	Kalubala Vee	Sri Lanka	7.87305	80.7718	In	AUS	0.42	0.59	0.88	0.44	0.9	10.3	0.58
380	117774	Tainan-Iku No. 512	Taiwan	23.6978	120.961	Ja	TEJ	0.54	0.7	0.83	0.8	0.92	5.45	0.42
384	117909	318	TURKEY	38.9637	35.2433	Ja	TRJ	0.62	0.69	0.92	0.8	0.86	8.21	0.44
385	117629	Nira	United States	34.6627	-92.3181	In	IND	0.5	0.59	1.06	0.64	0.9	7.49	0.51
386	117821	Palmyra	United States	34.6627	-92.3181	Ja	ADMIX	0.95	1.28	0.99	1.25	1	4.29	0.19
387	117839	M-202	United States-CA	34.6627	-92.3181	Ja	ADMIX	0.85	1.04	0.93	1	1	5.51	0.21
390	117809	CI 11026	United States	34.6627	-92.3181	In	ADMIX	0.76	0.87	1.16	1.5	0.88	6.19	0.5
392	117690	Edith	United States	34.6627	-92.3181	Ja	TRJ	1.29	1.62	0.85	1.25	0.96	7.62	0.25
394	117729	Lady Wright Seln	United States	34.6627	-92.3181	Ja	TRJ	0.48	0.44	0.76	0.4	0.85	8.95	0.43
395	117798	OS 6 (WC 10296)	Zaire	-2.42578	25.7753	Ja	TRJ	3.13	2.61	1.43	1.5	1.07	6.01	0
397	117830	Cybonnet	United States	34.6627	-92.3181	Ja	TRJ	0.79	1.04	0.86	1	0.92	5.19	0.43
635	117699	Azucena	Philipppines	Not available	Not available	Ja	TRJ	0.9	0.83	1.15	1	0.78	9.46	0.47
636	117264	Sadu Cho	Korea	Not available	Not available	In	IND	0.45	0.72	1.25	1.13	0.75	11.8	0.43
637	117276	N 22	India	Not available	Not available	In	AUS	0.63	0.8	0.72	0.8	0.85	5.66	0
638	117273		Guinea	Not available	Not available	Ja	TRJ	0.55	0.7	0.95	1	0.93	6.87	0.29
639	117272	Nipponbare	Japan	Not available	Not available	Ja	TEJ	0.82	0.94	1.22	1.25	0.89	3.15	0.29
640	117274	Dom-Sofid	Iran	Not available	Not available	Ja	AROMATIC	0.57	0.74	1.21	0.67	1	4.74	0.4
641	117265	Tainung 67	Taiwan	Not available	Not available	Ja	TEJ	0.89	1.02	0.89	1	0.99	6.51	0.17
642	117279	Zhenshan 97B	China	Not available	Not available	In	IND	0.59	0.7	1.05	0.75	0.91	5.91	0.17
643	117280	Minghui 63	China	Not available	Not available	In	IND	1.13	1.44	1.12	1.33	1.03	4.68	0.03
644	117271	IR64	Philippines	Not available	Not available	In	IND	1.53	1.53	0.97	1	1.14	8.74	0.23
645	117268	M202	United States-CA	Not available	Not available	Ja	ADMIX	2.44	1.77	1.43	1.33	1.33	3.8	0.07
647	117270	Cypress	United States	Not available	Not available	Ja	TRJ	0.94	1.13	0.82	1	1.01	5.33	0
651	117282	Dular	India	Not available	Not available	In	AUS	3.76	2.11	0.98	1	1.28	5.37	0.03
652	117266	Li-Jiang-Xin-Tuan-Hei-Gu	China	Not available	Not available	Ja	ADMIX	1.07	1.23	1.02	1	1.07	5.13	0.36

## Sheet: S2
Table B. Annotation and ontology classification of candidate genes. Candidate genes are the genes located in 200kb window upstream and downstream of significant single nucleotide polymorphism (SNP) markers. Interesting candidates annotated for carbohydrate metabolism, transport activity, cellular homeostasis, cell growth, response to stress and transcription regulation are highlighted by grey sha…
Trait	SNP	Chromosome	Locus	Start	Stop	Annotation	Biological process	Metabolic process	Cellular component
SMC	SNP-12.14960076.	Chr12	LOC_Os12g25540	14783214	14783735	expressed protein	No GO
SMC	SNP-12.14960076.	Chr12	LOC_Os12g25630	14827312	14830607	sulfite oxidase, putative, expressed	nitrate assimilation	oxidoreductase activity/ Mo ion binding	peroxisome
SMC	SNP-12.14960076.	Chr12	LOC_Os12g25640	14838519	14845431	SAP domain containing protein, expressed		DNA binding	nucleus
SMC	SNP-12.14960076.	Chr12	LOC_Os12g25650	14847608	14848665	hypothetical protein	No GO
SMC	SNP-12.14960076.	Chr12	LOC_Os12g25660	14866006	14867813	cytochrome P450, putative, expressed	response to biotic stress/ lipid metabolism	iron ion binding/ oxidoreductase activity
SMC	SNP-12.14960076.	Chr12	LOC_Os12g25680	14883197	14885538	Papain family cysteine protease domain containing protein, expressed	protein metabolism	hydrolase activity
SMC	SNP-12.14960076.	Chr12	LOC_Os12g25690	14887908	14890480	UDP-glucose 6-dehydrogenase, putative, expressed	UDP-glucuronate biosynthesis	NAD binding/ UDP-glucose-6-dehydrogenase	cytosol
SMC	SNP-12.14960076.	Chr12	LOC_Os12g25700	14893911	14896430	UDP-glucose 6-dehydrogenase, putative, expressed	UDP-glucuronate biosynthesis	NAD binding/ UDP-glucose-6-dehydrogenase
SMC	SNP-12.14960076.	Chr12	LOC_Os12g25710	14897145	14904687	bifunctional aminoacyl-tRNA synthetase, putative, expressed	tRNA amionacylation	ATP binding/ proline-tRNA ligase activity	cytoplasm
SMC	SNP-12.14960076.	Chr12	LOC_Os12g25720	14912243	14916625	expressed protein	No GO
SMC	SNP-12.14960076.	Chr12	LOC_Os12g25750	14929802	14930352	hypothetical protein	No GO
SMC	SNP-12.14960076.	Chr12	LOC_Os12g25760	14933192	14933967	expressed protein	No GO
SMC	SNP-12.14960076.	Chr12	LOC_Os12g25770	14945190	14945465	expressed protein	No GO
SMC	SNP-12.14960076.	Chr12	LOC_Os12g25800	14963121	14963695	expressed protein	No GO
SMC	SNP-12.14960076.	Chr12	LOC_Os12g25810	14967699	14968381	expressed protein	No GO
SMC	SNP-12.14960076.	Chr12	LOC_Os12g25820	14974986	14977565	O-methyltransferase, putative, expressed	aromatic compound biosynthesis	O-methyltransferase activity	cytosol
SMC	SNP-12.14960076.	Chr12	LOC_Os12g25840	14988203	14990057	mucin, putative	No GO
SMC	SNP-12.14960076.	Chr12	LOC_Os12g25860	15006297	15007010	O-methyltransferase, putative, expressed	aromatic compound biosynthesis	O-methyltransferase activity	cytosol
SMC	SNP-12.14960076.	Chr12	LOC_Os12g25870	15010095	15011426	O-methyltransferase, putative, expressed	aromatic compound biosynthesis	O-methyltransferase activity	cytosol
SMC	SNP-12.14960076.	Chr12	LOC_Os12g25880	15017157	15017733	hypothetical protein	No GO
SMC	SNP-12.14960076.	Chr12	LOC_Os12g25950	15067343	15067630	expressed protein	No GO
SMC	SNP-12.14960076.	Chr12	LOC_Os12g26020	15114515	15117827	expressed protein	No GO
SMC	SNP-12.14960076.	Chr12	LOC_Os12g26030	15121175	15124607	FACT complex subunit SPT16, putative, expressed	No GO
SMC	SNP-12.14960076.	Chr12	LOC_Os12g26040	15126681	15128000	expressed protein	No GO
SMC	SNP-12.14960076.	Chr12	LOC_Os12g26044	15127532	15129908	expressed protein	No GO
SMC	SNP-12.14960076.	Chr12	LOC_Os12g26050	15131742	15132455	hypothetical protein	No GO
SMC	SNP-12.14960076.	Chr12	LOC_Os12g26060	15134407	15140195	bifunctional dihydrofolate reductase-thymidylate synthase, putative, expressed	glycine biosynthesis process	thymidylate synthase activity	cytosol
SMC	SNP-12.14960076.	Chr12	LOC_Os12g26090	15169595	15169972	expressed protein	No GO
SMC	SNP-12.21274465.	Chr12	LOC_Os12g34780	21112445	21112976	expressed protein	No GO
SMC	SNP-12.21274465.	Chr12	LOC_Os12g34796	21136206	21138179	expressed protein	No GO
SMC	SNP-12.21274465.	Chr12	LOC_Os12g34802	21139036	21141043	expressed protein	No GO
SMC	SNP-12.21274465.	Chr12	LOC_Os12g34810	21187327	21188067	expressed protein	No GO
SMC	SNP-12.21274465.	Chr12	LOC_Os12g34820	21200705	21201379	expressed protein	No GO
SMC	SNP-12.21274465.	Chr12	LOC_Os12g34830	21203736	21203939	hypothetical protein	No GO
SMC	SNP-12.21274465.	Chr12	LOC_Os12g34840	21206935	21210286	rhoGAP domain containing protein, expressed	signal transduction	enzyme reulator activity	intracellular
SMC	SNP-12.21274465.	Chr12	LOC_Os12g34850	21210437	21214801	Fibronectin type III domain containing protein, expressed	protein modification/ flower development/ response to abiotic stimulus
SMC	SNP-12.21274465.	Chr12	LOC_Os12g34854	21216320	21218986	RNA polymerase Rpb7, N-terminal domain containing protein, expressed	nucleic acid metabolic process	transferase activity
SMC	SNP-12.21274465.	Chr12	LOC_Os12g34860	21220797	21226234	phenylalanyl-tRNA synthetase, putative, expressed	translation	RNA binding	mitochondria/ cytosol
SMC	SNP-12.21274465.	Chr12	LOC_Os12g34870	21225806	21229422	mitochondrial carrier protein, putative, expressed	mitrochondrial transmembrane transport	oxidative phosphorylation uncoupler activity	mitrochondrial inner membrane
SMC	SNP-12.21274465.	Chr12	LOC_Os12g34874	21230079	21235123	bifunctional 3-dehydroquinate dehydratase/shikimate dehydrogenase,chloroplast precursor, putative, expressed	shikimate metabolic process	shikimate-3-dehydrogenase activity	stroma
SMC	SNP-12.21274465.	Chr12	LOC_Os12g34880	21238232	21239733	expressed protein	No GO
SMC	SNP-12.21274465.	Chr12	LOC_Os12g34890	21240387	21243423	acyl carrier protein, putative, expressed	lipid biosynthesis	acyl binding	cytosol
SMC	SNP-12.21274465.	Chr12	LOC_Os12g34900	21247612	21250224	expressed protein	No GO
SMC	SNP-12.21274465.	Chr12	LOC_Os12g34920	21254014	21257386	csAtPR5, putative, expressed	No GO
SMC	SNP-12.21274465.	Chr12	LOC_Os12g34930	21263365	21264063	expressed protein	No GO
SMC	SNP-12.21274465.	Chr12	LOC_Os12g34940	21268238	21270309	expressed protein	No GO
SMC	SNP-12.21274465.	Chr12	LOC_Os12g34960	21280550	21280994	expressed protein	No GO
SMC	SNP-12.21274465.	Chr12	LOC_Os12g34970	21283213	21285881	csAtPR5, putative, expressed	No GO
SMC	SNP-12.21274465.	Chr12	LOC_Os12g34980	21289180	21292786	csAtPR5, putative, expressed	No GO
SMC	SNP-12.21274465.	Chr12	LOC_Os12g34990	21292943	21297006	hydrolase, putative, expressed	No GO
SMC	SNP-12.21274465.	Chr12	LOC_Os12g35010	21308655	21314965	ribosome inactivating protein, putative, expressed	No GO
SMC	SNP-12.21274465.	Chr12	LOC_Os12g35020	21315197	21320903	expressed protein	No GO
SMC	SNP-12.21274465.	Chr12	LOC_Os12g35030	21322246	21324440	plus-3 domain containing protein, expressed	histone modification	DNA binding	nucleus
SMC	SNP-12.21274465.	Chr12	LOC_Os12g35040	21324772	21327652	2,3-bisphosphoglycerate-independent phosphoglycerate mutase, putative, expressed	metabolic process	metal ion binding
SMC	SNP-12.21274465.	Chr12	LOC_Os12g35050	21328818	21329129	hypothetical protein	No GO
SMC	SNP-12.21274465.	Chr12	LOC_Os12g35060	21330149	21337057	expressed protein	No GO
SMC	SNP-12.21274465.	Chr12	LOC_Os12g35070	21337513	21338221	expressed protein	No GO
SMC	SNP-12.21274465.	Chr12	LOC_Os12g35080	21339106	21339683	myosin heavy chain-related, putative, expressed	No GO
SMC	SNP-12.21274465.	Chr12	LOC_Os12g35090	21343673	21344011	expressed protein	No GO
SMC	SNP-12.21274465.	Chr12	LOC_Os12g35160	21389489	21390007	expressed protein	No GO
SMC	SNP-12.21274465.	Chr12	LOC_Os12g35180	21396472	21397383	expressed protein	No GO
SMC	SNP-12.21274465.	Chr12	LOC_Os12g35230	21405827	21408486	expressed protein	No GO
SMC	SNP-12.21274465.	Chr12	LOC_Os12g35260	21427292	21428129	expressed protein	No GO
SMC	SNP-12.21274465.	Chr12	LOC_Os12g35270	21429634	21431701	expressed protein	No GO
SMC	SNP-12.21274465.	Chr12	LOC_Os12g35290	21441265	21447716	conserved oligomeric Golgi complex component 8, putative, expressed	intra-golgi veiscle mediated transport
SMC	SNP-12.21274465.	Chr12	LOC_Os12g35310	21454159	21455734	expressed protein	No GO
SMC	SNP-12.21274465.	Chr12	LOC_Os12g35320	21456301	21459958	RING finger and CHY zinc finger domain-containing protein 1, putative, expressed	protein ubiquitination	Zn ion binding/ ubiquitin protein ligase activity
SMC	SNP-12.21274465.	Chr12	LOC_Os12g35320	21469144	21469455	OsGrx_C12 - glutaredoxin subgroup III, expressed	cell redox homeostasis	oxidoreductase activity/ electron carrier activity	cytoplasm/ nucleus
SMC	SNP-12.21274465.	Chr12	LOC_Os12g35340	21480112	21481075	OsGrx_C11 - glutaredoxin subgroup III, expressed	cell redox homeostasis	oxidoreductase activity/ electron carrier activity	cytoplasm/ nucleus
SMC	SNP-12.21274465.	Chr12	LOC_Os12g35350	21488041	21493701	kelch repeat protein, putative, expressed	No GO
SMC	SNP-12.21274465.	Chr12	LOC_Os12g35360	21493823	21500844	vesicle tethering family protein, putative, expressed	protein transport	transporter acitvity/ binding	golgi apparatus
SMC	SNP-12.21274465.	Chr12	LOC_Os12g35364	21503617	21504224	expressed protein	No GO
SMC	SNP-2.11394332.	Chr2	LOC_Os02g19210	11199426	11205881	WD repeat-containing protein, putative, expressed	response to osmotic stress	nucleic acid binding
SMC	SNP-2.11394332.	Chr2	LOC_Os02g19220	11209036	11217768	expressed protein	No GO
SMC	SNP-2.11394332.	Chr2	LOC_Os02g19230	11223366	11225009	conserved hypothetical protein	No GO
SMC	SNP-2.11394332.	Chr2	LOC_Os02g19240	11227248	11227448	hypothetical protein	No GO
SMC	SNP-2.11394332.	Chr2	LOC_Os02g19290	11273055	11273983	expressed protein	No GO
SMC	SNP-2.11394332.	Chr2	LOC_Os02g19320	11289889	11290582	hypothetical protein	No GO
SMC	SNP-2.11394332.	Chr2	LOC_Os02g19330	11292520	11300303	expressed protein	No GO
SMC	SNP-2.11394332.	Chr2	LOC_Os02g19340	11301330	11301641	expressed protein	No GO
SMC	SNP-2.11394332.	Chr2	LOC_Os02g19350	11305201	11308944	conserved hypothetical protein	No GO
SMC	SNP-2.11394332.	Chr2	LOC_Os02g19360	11309098	11310570	conserved hypothetical protein	No GO
SMC	SNP-2.11394332.	Chr2	LOC_Os02g19380	11316691	11318614	microfibrillar-associated protein 1, putative, expressed	No GO
SMC	SNP-2.11394332.	Chr2	LOC_Os02g19410	11335415	11337708	expressed protein	No GO
SMC	SNP-2.11394332.	Chr2	LOC_Os02g19420	11339959	11346778	expressed protein	No GO
SMC	SNP-2.11394332.	Chr2	LOC_Os02g19430	11352158	11352677	expressed protein	No GO
SMC	SNP-2.11394332.	Chr2	LOC_Os02g19440	11353281	11357740	sirohydrochlorin ferrochelatase, putative, expressed	cobalamin biosynthetic process	catalytic activity	plastid
SMC	SNP-2.11394332.	Chr2	LOC_Os02g19450	11361418	11363765	ATPase, AAA family protein, expressed	response to abiotic stimulus	hydrolase activity
SMC	SNP-2.11394332.	Chr2	LOC_Os02g19460	11368564	11370496	cytokinin inducible protein, putative, expressed		DNA binding
SMC	SNP-2.11394332.	Chr2	LOC_Os02g19470	11376613	11379304	expressed protein	No GO
SMC	SNP-2.11394332.	Chr2	LOC_Os02g19510	11399635	11404047	lysine ketoglutarate reductase trans-splicing related 1, putative, expressed	No GO
SMC	SNP-2.11394332.	Chr2	LOC_Os02g19530	11411033	11413084	lectin-like receptor kinase, putative, expressed		ATP binding/ CHO binding	plasma membrane
SMC	SNP-2.11394332.	Chr2	LOC_Os02g19540	11414816	11416688	OsFBX47 - F-box domain containing protein, expressed	No GO
SMC	SNP-2.11394332.	Chr2	LOC_Os02g19550	11427544	11429904	lectin-like receptor kinase, putative, expressed	protein modification	ATP binding/ CHO binding
SMC	SNP-2.11394332.	Chr2	LOC_Os02g19629	11473863	11474785	expressed protein	No GO
SMC	SNP-2.11394332.	Chr2	LOC_Os02g19640	11478230	11484092	IQ calmodulin-binding motif family protein, putative, expressed	No GO
SMC	SNP-2.11394332.	Chr2	LOC_Os02g19650	11484330	11488304	hydrolase, alpha/beta fold family domain containing protein, expressed	No GO
SMC	SNP-2.11394332.	Chr2	LOC_Os02g19660	11497839	11498860	hypothetical protein	No GO
SMC	SNP-2.11394332.	Chr2	LOC_Os02g19680	11516545	11518728	expressed protein	No GO
SMC	SNP-2.11394332.	Chr2	LOC_Os02g19690	11521367	11523772	expressed protein	No GO
SMC	SNP-2.11394332.	Chr2	LOC_Os02g19700	11525668	11526785	hypothetical protein	No GO
SMC	SNP-2.11394332.	Chr2	LOC_Os02g19740	11548999	11549599	expressed protein	No GO
SMC	SNP-2.11394332.	Chr2	LOC_Os02g19750	11550975	11554441	NBS-LRR type disease resistance protein, putative, expressed	response to biotic stress/ cell death	nucleotid binding	plasma membrane/ cytoplasm
SMC	SNP-2.11394332.	Chr2	LOC_Os02g19770	11568248	11569114	eukaryotic translation initiation factor 1A, putative, expressed	translation	tranlation initiation factor	cytosol
SMC	SNP-2.11394332.	Chr2	LOC_Os02g19780	11570527	11571335	expressed protein	No GO
SMC	SNP-2.11394332.	Chr2	LOC_Os02g19790	11577059	11577993	lipoxygenase 4, putative, expressed	post-embroynic development	catalytic activity	plastid
SMC	SNP-2.11394332.	Chr2	LOC_Os02g19804	11578489	11583591	Zinc finger C-x8-C-x5-C-x3-H type domain containing protein, expressed	mRNA cis splicing	DNA binding/ zinc ion binding
SMC	SNP-2.11394332.	Chr2	LOC_Os02g19820	11592220	11596451	nodulin MtN3 family protein, putative, expressed	transport	transmembrane sugar transporter activity	plasma membrane
SMC	SNP-2.17092835.	Chr2	LOC_Os02g28560	16903864	16904896	hypothetical protein	No GO
SMC	SNP-2.17092835.	Chr2	LOC_Os02g28570	16907714	16912612	expressed protein	No GO
SMC	SNP-2.17092835.	Chr2	LOC_Os02g28580	16915529	16919296	expressed protein	No GO
SMC	SNP-2.17092835.	Chr2	LOC_Os02g28590	16922389	16923061	expressed protein	No GO
SMC	SNP-2.17092835.	Chr2	LOC_Os02g28600	16924023	16925375	OsFBX50 - F-box domain containing protein, expressed	No GO
SMC	SNP-2.17092835.	Chr2	LOC_Os02g28660	16959497	16961622	expressed protein	No GO
SMC	SNP-2.17092835.	Chr2	LOC_Os02g28670	16962226	16963868	expressed protein	No GO
SMC	SNP-2.17092835.	Chr2	LOC_Os02g28680	16966471	16968339	expressed protein	No GO
SMC	SNP-2.17092835.	Chr2	LOC_Os02g28700	16971289	16971818	expressed protein	No GO
SMC	SNP-2.17092835.	Chr2	LOC_Os02g28720	16981477	16985654	spotted leaf 11, putative, expressed	response to endogenous stimuli/ negatively regulates cell death	receptor binding/ ubiquitin-protein transferase activity	plasma membrane
SMC	SNP-2.17092835.	Chr2	LOC_Os02g28730	17000884	17001453	expressed protein	No GO
SMC	SNP-2.17092835.	Chr2	LOC_Os02g28760	17019663	17019926	expressed protein	No GO
SMC	SNP-2.17092835.	Chr2	LOC_Os02g28800	17033834	17034356	hypothetical protein	No GO
SMC	SNP-2.17092835.	Chr2	LOC_Os02g28810	17035682	17037903	ribosomal protein, putative, expressed	translation	structural constituent of ribosome	ribosome
SMC	SNP-2.17092835.	Chr2	LOC_Os02g28820	17039977	17041355	expressed protein	No GO
SMC	SNP-2.17092835.	Chr2	LOC_Os02g28830	17046461	17052031	tetratricopeptide repeat domain containing protein, expressed	CHO metabolism	transferase activity
SMC	SNP-2.17092835.	Chr2	LOC_Os02g28850	17074201	17082223	Kinesin motor domain domain containing protein, expressed	microtubule based movement	microtubule binding	plastid
SMC	SNP-2.17092835.	Chr2	LOC_Os02g28860	17083359	17083907	expressed protein	No GO
SMC	SNP-2.17092835.	Chr2	LOC_Os02g28870	17085385	17088926	U-box domain-containing protein, putative, expressed	protein ubiquitination	transferase activity	plasma membrane/ nucleus
SMC	SNP-2.17092835.	Chr2	LOC_Os02g28880	17091188	17092349	hypothetical protein	No GO
SMC	SNP-2.17092835.	Chr2	LOC_Os02g28900	17118767	17120699	cytokinin-O-glucosyltransferase 2, putative, expressed	metabolic process	transferase activity
SMC	SNP-2.17092835.	Chr2	LOC_Os02g28910	17125267	17125752	expressed protein	No GO
SMC	SNP-2.17092835.	Chr2	LOC_Os02g28930	17132537	17132977	expressed protein	No GO
SMC	SNP-2.17092835.	Chr2	LOC_Os02g28970	17150510	17152532	expressed protein	No GO
SMC	SNP-2.17092835.	Chr2	LOC_Os02g28980	17156430	17160895	peptidyl-prolyl isomerase, putative, expressed	response to abiotic stimulus	protein binding	cytosol/membrane/nucleus
SMC	SNP-2.17092835.	Chr2	LOC_Os02g28990	17163807	17164531	expressed protein	No GO
SMC	SNP-2.17092835.	Chr2	LOC_Os02g29000	17165188	17165997	Cupin domain containing protein, expressed	response to abiotic stimulus	Mn ion binding/ nutrient reservoir activity	extracellular space/ apoplast
SMC	SNP-2.17092835.	Chr2	LOC_Os02g29020	17175222	17175893	Cupin domain containing protein, expressed	response to abiotic stimulus	Mn ion binding/ nutrient reservoir activity	apoplast/ cell wall
SMC	SNP-2.17092835.	Chr2	LOC_Os02g29040	17196088	17204631	ankyrin repeat domain containing protein, putative, expressed	No GO
SMC	SNP-2.17092835.	Chr2	LOC_Os02g29070	17217534	17218463	protein kinase domain containing protein, expressed	protein modification	kinase activity
SMC	SNP-2.17092835.	Chr2	LOC_Os02g29080	17220247	17220789	conserved hypothetical protein	No GO
SMC	SNP-2.17092835.	Chr2	LOC_Os02g29090	17223614	17227328	expressed protein	No GO
SMC	SNP-2.17092835.	Chr2	LOC_Os02g29110	17235539	17236295	ankyrin repeat family protein, putative, expressed	No GO
SMC	SNP-2.17092835.	Chr2	LOC_Os02g29120	17244391	17244732	expressed protein	No GO
SMC	SNP-2.17092835.	Chr2	LOC_Os02g29130	17245021	17254879	ankyrin, putative, expressed	No GO
SMC	SNP-2.17092835.	Chr2	LOC_Os02g29140	17257940	17266066	ankyrin, putative, expressed	No GO
SMC	SNP-2.17092835.	Chr2	LOC_Os02g29150	17272063	17275865	OsFBO11 - F-box and other domain containing protein, expressed	No GO
SMC	SNP-2.17092835.	Chr2	LOC_Os02g29160	17277253	17290200	ankyrin, putative, expressed	No GO
SMC	SNP-2.17092835.	Chr2	LOC_Os02g29170	17293924	17295905	expressed protein	No GO
SMC	SNP-2.33444628.	Chr2	LOC_Os02g54240	33249801	33251102	OsFBX62 - F-box domain containing protein, expressed	No GO
SMC	SNP-2.33444628.	Chr2	LOC_Os02g54254	33253087	33266582	saccharopine dehydrogenase, putative, expressed	response to abiotic stimulus	oxidoreductase activity	cytoplasm
SMC	SNP-2.33444628.	Chr2	LOC_Os02g54290	33295862	33296200	BRUSHY 1, putative, expressed	anatomical structure morphogenesis	protein binding	nucleus
SMC	SNP-2.33444628.	Chr2	LOC_Os02g54300	33299421	33300151	expressed protein	No GO
SMC	SNP-2.33444628.	Chr2	LOC_Os02g54310	33301587	33303340	expressed protein	No GO
SMC	SNP-2.33444628.	Chr2	LOC_Os02g54330	33312764	33314005	OsFBDUF14 - F-box and DUF domain containing protein, expressed	No GO
SMC	SNP-2.33444628.	Chr2	LOC_Os02g54340	33315203	33319261	26S protease regulatory subunit 7, putative, expressed	protein catabolic process	ATP binding/ hydrolase activity	cytoplasm/ nucleus
SMC	SNP-2.33444628.	Chr2	LOC_Os02g54350	33319788	33320458	hypothetical protein	No GO
SMC	SNP-2.33444628.	Chr2	LOC_Os02g54360	33321822	33322539	enzyme of the cupin superfamily protein, putative, expressed	No GO
SMC	SNP-2.33444628.	Chr2	LOC_Os02g54370	33324528	33325924	hypro1, putative, expressed	CHO metabolism	transferase activity	membrane
SMC	SNP-2.33444628.	Chr2	LOC_Os02g54390	33330509	33331432	hypro1, putative, expressed	CHO metabolism	transferase activity	membrane
SMC	SNP-2.33444628.	Chr2	LOC_Os02g54420	33346334	33347257	hypro1, putative, expressed	CHO metabolism	transferase activity	membrane
SMC	SNP-2.33444628.	Chr2	LOC_Os02g54450	33353940	33355216	hypro1, putative, expressed	CHO metabolism	transferase activity	membrane
SMC	SNP-2.33444628.	Chr2	LOC_Os02g54460	33356230	33357352	expressed protein	No GO
SMC	SNP-2.33444628.	Chr2	LOC_Os02g54470	33359344	33361482	60S ribosomal protein L35a-3, putative, expressed	translation	structural constituent of ribosome	ribosome
SMC	SNP-2.33444628.	Chr2	LOC_Os02g54480	33361870	33363847	RNA-directed DNA polymerase, putative, expressed	No GO
SMC	SNP-2.33444628.	Chr2	LOC_Os02g54490	33364263	33370987	nucleotide binding protein, putative, expressed	No GO
SMC	SNP-2.33444628.	Chr2	LOC_Os02g54500	33372415	33380829	WD40-like, putative, expressed	No GO
SMC	SNP-2.33444628.	Chr2	LOC_Os02g54510	33386439	33392896	protein kinase domain containing protein, expressed	protein modification	kinase activity
SMC	SNP-2.33444628.	Chr2	LOC_Os02g54520	33398864	33403000	MYB family transcription factor, putative, expressed	cell differentiation	transcription factor activity	nucleus
SMC	SNP-2.33444628.	Chr2	LOC_Os02g54530	33405035	33405605	SCP-like extracellular protein, expressed	No GO
SMC	SNP-2.33444628.	Chr2	LOC_Os02g54540	33408068	33408586	SCP-like extracellular protein, expressed	No GO
SMC	SNP-2.33444628.	Chr2	LOC_Os02g54550	33412264	33414279	OsFBX63 - F-box domain containing protein, expressed	No GO
SMC	SNP-2.33444628.	Chr2	LOC_Os02g54560	33424949	33426562	SCP-like extracellular protein, expressed	No GO
SMC	SNP-2.33444628.	Chr2	LOC_Os02g54570	33427245	33427781	SCP-like extracellular protein, expressed	No GO
SMC	SNP-2.33444628.	Chr2	LOC_Os02g54580	33429949	33433753	serine esterase family protein, putative, expressed	No GO
SMC	SNP-2.33444628.	Chr2	LOC_Os02g54590	33434089	33439214	serine threonine kinase, putative, expressed	response to stress	kinase activity/ DNA binding
SMC	SNP-2.33444628.	Chr2	LOC_Os02g54600	33442069	33443948	STE_MEK_ste7_MAP2K.5 - STE kinases include homologs to sterile 7, sterile 11 and sterile 20 from yeast, expressed	response to biotic stress/ signal transduction	kinase activity	cytoplasm
SMC	SNP-2.33444628.	Chr2	LOC_Os02g54610	33454004	33454402	expressed protein	No GO
SMC	SNP-2.33444628.	Chr2	LOC_Os02g54624	33456910	33461552	zinc finger family protein, putative, expressed	ubiquitin dependent protein catabolism	ubiquitin ligase activity/ Zn binding	transmembrane
SMC	SNP-2.33444628.	Chr2	LOC_Os02g54640	33469138	33476027	glutamate receptor, putative, expressed	response to abiotic stimulus/cellular homeostasis	transporter activity/ protein binding	membrane
SMC	SNP-2.33444628.	Chr2	LOC_Os02g54650	33476228	33484018	diacylglycerol kinase, putative, expressed	signal transduction	kinase activity
SMC	SNP-2.33444628.	Chr2	LOC_Os02g54670	33487025	33488499	expressed protein	No GO
SMC	SNP-2.33444628.	Chr2	LOC_Os02g54680	33488960	33489457	expressed protein	No GO
SMC	SNP-2.33444628.	Chr2	LOC_Os02g54690	33491615	33492869	RNA recognition motif containing protein, putative, expressed	translation	translation initaiton factor activity	cytoplasm
SMC	SNP-2.33444628.	Chr2	LOC_Os02g54710	33495975	33498162	expressed protein	No GO
SMC	SNP-2.33444628.	Chr2	LOC_Os02g54720	33502431	33505762	expressed protein	No GO
SMC	SNP-2.33444628.	Chr2	LOC_Os02g54730	33511971	33517881	transmembrane amino acid transporter protein, putative, expressed	transport	amino acid transmembrane transport activity	transmembrane
SMC	SNP-2.33444628.	Chr2	LOC_Os02g54760	33530587	33536126	cyclic nucleotide-gated ion channel 14, putative, expressed	transport	ion channel	transmembrane
SMC	SNP-2.33444628.	Chr2	LOC_Os02g54770	33541861	33546538	RNA recognition motif containing protein, expressed	mRNA splicing	nucleic acid binding/ Zn ion binding	nucleus
SMC	SNP-2.33444628.	Chr2	LOC_Os02g54780	33547294	33550445	CYPRO4, putative, expressed	No GO
SMC	SNP-2.33444628.	Chr2	LOC_Os02g54790	33552171	33556522	expressed protein	No GO
SMC	SNP-2.33444628.	Chr2	LOC_Os02g54800	33561923	33562411	expressed protein	No GO
SMC	SNP-2.33444628.	Chr2	LOC_Os02g54810	33564428	33564951	hypothetical protein	No GO
SMC	SNP-2.33444628.	Chr2	LOC_Os02g54820	33569263	33574120	trehalose-6-phosphate synthase, putative, expressed	trehalose biosynthesis in response to stress	phosphatase activity	cytoplasm
SMC	SNP-2.33444628.	Chr2	LOC_Os02g54830	33579496	33581267	RING-H2 finger protein, putative, expressed	ubiquitin dependent protein catabolism	Zn ion binding/ ubiquitin protein ligase activity	membrane
SMC	SNP-2.33444628.	Chr2	LOC_Os02g54840	33583677	33584520	expressed protein	No GO
SMC	SNP-2.33444628.	Chr2	LOC_Os02g54850	33590618	33592419	hypothetical protein	No GO
SMC	SNP-2.33444628.	Chr2	LOC_Os02g54860	33595728	33599459	ankyrin repeat-rich protein, putative, expressed	response to endogenous stimulus/ sturcture morphogenesis	catalytic activity
SMC	SNP-2.33444628.	Chr2	LOC_Os02g54870	33604348	33606002	expressed protein	No GO
SMC	SNP-2.33444628.	Chr2	LOC_Os02g54880	33608034	33610418	cytochrome c oxidase subunit, putative, expressed	response to abiotic stimulus/ transport	transporter activity/ oxidoreductase	membrane
SMC	SNP-2.33444628.	Chr2	LOC_Os02g54890	33618241	33620330	UDP-glucuronate 4-epimerase, putative, expressed	CHO metabolism	coenyzme binding/ epimerase activity	membrane
SMC	SNP-2.33444628.	Chr2	LOC_Os02g54900	33623756	33630043	STE_PAK_Ste20_STLK.2 - STE kinases include homologs to sterile 7, sterile 11 and sterile 20 from yeast, expressed	protein modification	ATP binding/ signal transduction	cytoplasm
SMC	SNP-2.33444628.	Chr2	LOC_Os02g54910	33629327	33633614	atATG18b, putative, expressed	response to sress/ cell communication	lipid binding	cytosol/ membrane/ vacuole
SMC	SNP-2.33444628.	Chr2	LOC_Os02g54920	33634958	33635482	expressed protein	No GO
SMC	SNP-2.33444628.	Chr2	LOC_Os02g54930	33641472	33644308	expressed protein	No GO
SMC	SNP-2.33444628.	Chr2	LOC_Os02g54940	33650679	33651357	expressed protein	No GO
RSL	SNP-2.22465867.	Chr2	LOC_Os02g36890	22267920	22270242	MYB family transcription factor, putative, expressed	cell differentiation/ transcription regulation	transcription factor activity	nucleus
RSL	SNP-2.22465867.	Chr2	LOC_Os02g36924	22294657	22301808	OsMADS27 - MADS-box family gene with MIKCc type-box, expressed	MAP kinase cascade/ transcription	transcription factor activity	nucleus
RSL	SNP-2.22465867.	Chr2	LOC_Os02g36940	22311833	22313162	uncharacterized Cys-rich domain containing protein, putative, expressed	response to stress		plasma membrane
RSL	SNP-2.22465867.	Chr2	LOC_Os02g36950	22319855	22321276	uncharacterized Cys-rich domain containing protein, putative, expressed	response to stress		plasma membrane
RSL	SNP-2.22465867.	Chr2	LOC_Os02g36960	22327294	22331805	choline transporter-related, putative, expressed	choline transport		plasma membrane
RSL	SNP-2.22465867.	Chr2	LOC_Os02g36974	22333281	22337713	14-3-3 protein, putative, expressed		protein binding	cytoplasm/ nucleus
RSL	SNP-2.22465867.	Chr2	LOC_Os02g36990	22339538	22343504	dynein light chain type 1 family protein, putative, expressed	metabolic process	motor activity	cytoskeleton
RSL	SNP-2.22465867.	Chr2	LOC_Os02g37000	22347063	22348185	mitochondrial prohibitin complex protein 1, putative, expressed	response to endogenous stiumulus/ cell grwoth		plasma membrane/ nuclues/ vacuole
RSL	SNP-2.22465867.	Chr2	LOC_Os02g37010	22350068	22352009	flavin-containing monooxygenase family protein, putative, expressed	metabolic process	nucleotide binding
RSL	SNP-2.22465867.	Chr2	LOC_Os02g37020	22355174	22362057	expressed protein	no GO
RSL	SNP-2.22465867.	Chr2	LOC_Os02g37030	22365255	22367333	protein binding protein, putative, expressed	no GO
RSL	SNP-2.22465867.	Chr2	LOC_Os02g37050	22381199	22390006	phosphatidylinositolglycan class N family protein, expressed	protein modification/ lipid metabolism	transferase activity/ hydorlase activity	endoplasmic reticulum
RSL	SNP-2.22465867.	Chr2	LOC_Os02g37060	22390365	22391131	photosystem II 5 kDa protein, chloroplast precursor, putative, expressed	response to abiotic stimulus		plastid/ membrane
RSL	SNP-2.22465867.	Chr2	LOC_Os02g37070	22401334	22402093	expressed protein	no GO
RSL	SNP-2.22465867.	Chr2	LOC_Os02g37080	22407703	22412324	ASC1, putative, expressed	ceramide biosynthesis/ lipid biosynthesis	sphingosine N-acyltransferase activity	endoplasmic reticulum
RSL	SNP-2.22465867.	Chr2	LOC_Os02g37090	22426234	22428905	hydrolase, alpha/beta fold family domain containing protein, expressed	precursor metabolites and energy generation/ photosynthesis	transferase activity, binding	plastid
RSL	SNP-2.22465867.	Chr2	LOC_Os02g37094	22429222	22430062	expressed protein	no GO
RSL	SNP-2.22465867.	Chr2	LOC_Os02g37100	22432053	22432863	expressed protein	no GO
RSL	SNP-2.22465867.	Chr2	LOC_Os02g37109	22433562	22434731	vegetative cell wall protein gp1 precursor, putative, expressed	no GO
RSL	SNP-2.22465867.	Chr2	LOC_Os02g37120	22436071	22440885	expressed protein	no GO
RSL	SNP-2.22465867.	Chr2	LOC_Os02g37130	22444980	22449002	expressed protein	protein modification		plasma membrane
RSL	SNP-2.22465867.	Chr2	LOC_Os02g37140	22452697	22457747	expressed protein	mRNA splicing	RNA binding	mitochondria
RSL	SNP-2.22465867.	Chr2	LOC_Os02g37150	22459300	22462760	expressed protein	no GO
RSL	SNP-2.22465867.	Chr2	LOC_Os02g37160	22468180	22469788	heavy metal transport/detoxification protein, putative, expressed	copper tranport	binding	mitochondria
RSL	SNP-2.22465867.	Chr2	LOC_Os02g37170	22471676	22472110	expressed protein	no GO
RSL	SNP-2.22465867.	Chr2	LOC_Os02g37180	22474937	22475591	expressed protein	no GO
RSL	SNP-2.22465867.	Chr2	LOC_Os02g37190	22477782	22478946	expressed protein	metal ion transport/ cellular metal ion homeostasis		cytoplasm
RSL	SNP-2.22465867.	Chr2	LOC_Os02g37200	22481648	22482417	hydrophobin, putative, expressed	no GO
RSL	SNP-2.22465867.	Chr2	LOC_Os02g37210	22486157	22486387	hypothetical protein	no GO
RSL	SNP-2.22465867.	Chr2	LOC_Os02g37230	22493811	22499968	expressed protein	no GO
RSL	SNP-2.22465867.	Chr2	LOC_Os02g37250	22509898	22510548	hypothetical protein	no GO
RSL	SNP-2.22465867.	Chr2	LOC_Os02g37254	22514765	22515515	expressed protein	no GO
RSL	SNP-2.22465867.	Chr2	LOC_Os02g37260	22529385	22531323	hypothetical protein	no GO
RSL	SNP-2.22465867.	Chr2	LOC_Os02g37280	22545473	22545825	heavy metal transport/detoxification protein, putative, expressed	trasnition metal ion transport/ homeostasis	transition metal ion binding	cytoplasm
RSL	SNP-2.22465867.	Chr2	LOC_Os02g37290	22550981	22551422	heavy metal associated domain containing protein, expressed	trasnition metal ion transport/ homeostasis	transition metal ion binding	cytoplasm
RSL	SNP-2.22465867.	Chr2	LOC_Os02g37300	22553601	22554113	heavy metal associated domain containing protein, expressed	trasnition metal ion transport/ homeostasis	transition metal ion binding	cytoplasm
RSL	SNP-2.22465867.	Chr2	LOC_Os02g37309	22556912	22558163	expressed protein
RSL	SNP-2.22465867.	Chr2	LOC_Os02g37320	22559095	22559507	heavy metal associated domain containing protein, expressed	trasnition metal ion transport/ homeostasis	transition metal ion binding	cytoplasm
RSL	SNP-2.22465867.	Chr2	LOC_Os02g37330	22561898	22562946	heavy metal associated domain containing protein, expressed	trasnition metal ion transport/ homeostasis	transition metal ion binding	cytoplasm
RSL	SNP-2.22465867.	Chr2	LOC_Os02g37340	22564670	22564891	hypothetical protein	no GO
RSL	SNP-2.22465867.	Chr2	LOC_Os02g37350	22570704	22571528	expressed protein	no GO
RSL	SNP-2.22465867.	Chr2	LOC_Os02g37360	22572214	22573341	expressed protein	no GO
RSL	SNP-2.22465867.	Chr2	LOC_Os02g37380	22579160	22580613	expressed protein	no GO
RSL	SNP-2.22465867.	Chr2	LOC_Os02g37390	22586027	22586612	expressed protein	no GO
RSL	SNP-2.22465867.	Chr2	LOC_Os02g37410	22595368	22596778	expressed protein	no GO
RSL	SNP-2.22465867.	Chr2	LOC_Os02g37420	22599387	22602227	ras-related protein, putative, expressed	cell growth and development/ reproduction	nucleotide binding
RSL	SNP-2.22465867.	Chr2	LOC_Os02g37430	22602327	22605758	LSM domain containing protein, expressed	RNA processing	RNA binding
RSL	SNP-2.22465867.	Chr2	LOC_Os02g37440	22607316	22609208	expressed protein	no GO
RSL	SNP-2.22465867.	Chr2	LOC_Os02g37450	22610683	22612083	expressed protein	no GO
RSL	SNP-2.22465867.	Chr2	LOC_Os02g37470	22617503	22620105	tetratricopeptide repeat containing protein, putative, expressed	response to stress/ lipid metabolism	binding	plastid
RSL	SNP-2.22465867.	Chr2	LOC_Os02g37480	22622379	22623188	glycine-rich cell wall structural protein precursor, putative, expressed	no GO
RSL	SNP-2.22465867.	Chr2	LOC_Os02g37490	22626272	22627191	glycine-rich cell wall structural protein precursor, putative, expressed	no GO
RSL	SNP-2.22465867.	Chr2	LOC_Os02g37500	22636061	22636963	expressed protein	no GO
RSL	SNP-2.22465867.	Chr2	LOC_Os02g37520	22644916	22645593	RNA-binding protein FUS, putative, expressed	no GO
RSL	SNP-2.22465867.	Chr2	LOC_Os02g37530	22649569	22649808	conserved hypothetical protein	no GO
RSL	SNP-2.22465867.	Chr2	LOC_Os02g37540	22650959	22651932	expressed protein	no GO
RSL	SNP-2.22465867.	Chr2	LOC_Os02g37550	22655510	22656126	expressed protein	no GO
RSL	SNP-2.22465867.	Chr2	LOC_Os02g37570	22662564	22663395	keratin-associated protein 5-3, putative, expressed	no GO
RSL	SNP-2.22465867.	Chr2	LOC_Os02g37580	22666455	22671479	fimbrin-like protein 2, putative, expressed	cell growth and differentiation/ pollination		cytosol

## Sheet: S3
Table C. Size of inkage disequilibrium (LD) blocks harboring significant SNPs linked to shoot Mn concentration (SMC) and relative shoot length (RSL)
Trait	SNP	Chromosome	Position	LD region (MSU7 position)		Size of LD block (bp)
				From	To
SMC	SNP-2.11394332.	2	11394337	11389442	11398213	8771
SMC	SNP-2.17092835.	2	17098706	17096160	17098706	2546
SMC	SNP-2.33444628.	2	33450498	33448799	33450658	1859
SMC	SNP-12.14960076.	12	14962735	14962180	14962846	666
SMC	SNP-12.21274465.	12	21307919	21306066	21307959	1893
RSL	SNP-2.22465867.	2	22471737	Not in LD block
